# Supplementary material for: Comprehensive Geriatric Assessment and quality of life after localized prostate cancer radiotherapy in elderly patients
Source: PLoS One. 2018 Apr 9;13(4):e0194173. doi: 10.1371/journal.pone.0194173 (PMC5890970; doi:10.1371/journal.pone.0194173)
Supplement: S1 Dataset — (XLSX) [file pone.0194173.s001.xlsx]

## Sheet: Individual datas
Age	Distance (km)	d'Amico's Risk	Surgery	BMI	ADT	number of medication	Depression	GUAGT <0	MNA ≤ 17	CIRS G ≥ 4	urinary dysfunction T0	ADL > 6	IADL > 7	MMSE < 27	global health QLQ C30 T0	global health QLQ C30 T2	Δ QoL	urinary dysfunction T2
78	10	high	Yes	27.8852	No	6	No	yes	yes	yes	moderate	no	yes	yes	33.3333	50	16.6667	moderate
77	28	high	No	24.6755	yes	0	No	no	no	no	light	no	no	no	83.3333	66.6667	-16.6667	missing
81	69	high	No	33.91	yes	0	No	no	no	missing	moderate	no	yes	no	58.3333	25	-33.3333	high
80	36	Interm	No	27.9155	No	1	No	no	no	yes	light	no	yes	no	83.3333	100	16.6667	light
77	67	Interm	No	31.6044	yes	1	No	no	no	yes	moderate	yes	yes	no	91.6667	83.3333	-8.33333	high
81	5	Interm	No	28.959	No	6	No	no	no	yes	moderate	no	no	no	83.3333	75	-8.33333	missing
75	50	high	Yes	25.9516	No	5	No	no	no	yes	light	no	no	no	100	83.3333	-16.6667	light
79	50	Interm	No	24.623	No	5	No	no	no	yes	light	no	yes	yes	83.3333	58.3333	-25	missing
81	8	high	No	25.5354	yes	4	No	no	no	no	moderate	no	no	no	66.6667	83.3333	16.6667	moderate
76	65	high	No	25.9516	yes	1	No	no	no	yes	moderate	no	no	no	91.6667	83.3333	-8.33333	moderate
81	10	Interm	No	23.9395	No	2	No	no	no	no	light	no	no	no	100	100	0	light
79	10	Interm	No	26.1962	yes	2	No	no	no	yes	moderate	no	yes	no	83.3333	83.3333	0	moderate
80	15	high	No	32.2708	yes	5	No	no	no	yes	high	yes	no	no	41.6667	41.6667	0	missing
75	15	high	Yes	23.1405	No	2	No	no	no	yes	moderate	no	no	no	66.6667	91.6667	25	light
76	85	Interm	No	24.0741	No	0	No	no	no	no	light	no	yes	no	100	83.3333	-16.6667	light
76	61	high	Yes	24.3824	No	6	No	no	no	yes	light	no	no	no	83.3333	83.3333	0	light
79	54	Interm	Yes	28.9811	No	3	No	yes	no	yes	light	no	no	missing	83.3333	83.3333	0	light
79	17	high	Yes	22.6474	yes	1	No	no	no	no	missing	no	yes	yes	83.3333	100	16.6667	moderate
75	47	Interm	No	26.0617	yes	2	No	no	no	yes	missing	no	yes	yes	83.3333	75	-8.33333	missing
76	5	high	No	20.5191	yes	4	yes	missing	no	yes	moderate	no	yes	no	66.6667	83.3333	16.6667	high
77	5	Interm	No	30.0232	No	4	yes	no	no	yes	moderate	no	yes	no	50	58.3333	8.33333	moderate
78	17	Interm	No	31.1419	yes	0	yes	no	no	no	moderate	no	yes	no	66.6667	66.6667	0	missing
83	80	high	No	25.0399	yes	1	yes	no	no	yes	moderate	no	yes	no	100	83.3333	-16.6667	light
78	05	Interm	Yes	23.6713	No	2	yes	no	no	no	light	no	no	no	100	83.3333	-16.6667	light
76	40	Interm	Yes	23.4236	No	0	No	no	no	yes	missing	no	no	no	83.3333	66.6667	-16.6667	missing
76	5	Interm	No	30.1021	No	5	yes	no	no	yes	moderate	no	yes	no	100	50	-50	high
77	65	Interm	No	27.993	No	1	yes	no	no	no	light	no	no	no	91.6667	100	8.33333	light
80	12	Interm	No	27.5134	No	5	yes	no	no	yes	moderate	no	no	no	50	33.3333	-16.6667	high
80	29	high	No	31.6158	yes	2	yes	no	no	no	moderate	no	yes	no	83.3333	75	-8.33333	moderate
76	50	Interm	No	34.8944	No	4	yes	yes	no	yes	moderate	no	yes	yes	75	50	-25	light
78	10	high	No	25.3069	yes	6	yes	no	no	yes	light	no	yes	no	66.6667	83.3333	16.6667	light
77	10	Interm	No	25.7959	No	0	yes	no	no	yes	moderate	no	yes	no	100	83.3333	-16.6667	high
84	05	high	No	26.8136	No	6	yes	no	no	yes	light	no	yes	yes	83.3333	83.3333	0	light
85	10	high	No	23.9995	yes	2	yes	no	no	yes	light	no	yes	no	83.3333	41.6667	-41.6667	moderate
81	32	high	No	25.6489	yes	1	yes	no	no	yes	light	no	yes	no	83.3333	83.3333	0	light
79	5	Interm	No	23.1837	No	6	yes	no	no	yes	light	no	yes	no	58.3333	66.6667	8.33333	light
84	5	high	No	27.3588	No	3	yes	no	no	no	light	no	yes	no	83.3333	100	16.6667	light
75	10	high	No	32.872	yes	3	yes	no	no	yes	high	no	yes	yes	83.3333	83.3333	0	moderate
76	49	high	No	30.0408	yes	5	yes	no	no	no	missing	no	no	no	100	100	0	missing
78	65	Interm	No	28.089	yes	0	No	no	no	no	light	no	no	no	100	100	0	light
77	12	Interm	No	25.42	No	3	No	no	no	yes	light	no	no	no	100	100	0	light
77	36	Interm	No	27.7323	yes	6	No	no	no	yes	light	no	no	no	50	33.3333	-16.6667	high
82	33	high	No	25.963	yes	4	No	no	no	yes	moderate	no	no	no	58.3333	50	-8.33333	moderate
75	12	high	No	30.8248	yes	6	No	missing	no	yes	missing	no	no	no	75	75	0	moderate
81	57	high	No	25.6055	yes	3	yes	missing	no	no	missing	no	no	no	100	91.6667	-8.33333	light
77	67	high	Yes	24.6755	No	1	No	no	no	yes	light	no	no	no	100	100	0	light
81	70	high	No	27.7551	yes	1	yes	no	no	no	light	no	no	no	83.3333	58.3333	-25	moderate
75	28	low	No	22.7244	No	0	No	no	no	no	moderate	no	no	no	66.6667	66.6667	0	high
77	18	Interm	No	25.7117	No	5	No	no	no	yes	moderate	no	no	no	100	0	-100	moderate
75	29	Interm	No	24.8163	No	6	No	no	no	yes	moderate	no	no	no	33.3333	33.3333	0	missing
77	46	low	Yes	27.0416	No	2	No	missing	no	no	high	no	yes	no	58.3333	50	-8.33333	missing
89	33	high	Yes	24.7843	yes	2	No	yes	no	yes	light	no	no	no	83.3333	75	-8.33333	moderate
78	47	Interm	No	24.2123	No	6	No	no	no	yes	moderate	yes	no	no	75	66.6667	-8.33333	moderate
78	46	Interm	No	25.9516	No	2	No	no	no	yes	moderate	yes	yes	no	100	100	0	moderate
78	28	high	No	29.3878	yes	2	yes	no	no	no	high	yes	yes	no	58.3333	50	-8.33333	moderate
77	18	Interm	No	26.1224	No	1	No	no	no	yes	light	no	no	no	100	83.3333	-16.6667	moderate
79	68	high	No	27.7344		2	No	no	no	yes	high	no	yes	no	41.6667	50	8.33333	high
77	61	high	Yes	34.1401	No	6	No	no	no	yes	moderate	yes	no	no	66.6667	83.3333	16.6667	moderate
77	8	Interm	No	23.939	No	2	yes	no	no	no	light	no	yes	no	83.3333	66.6667	-16.6667	light
75	23	Interm	No	25.0399	No	0	No	no	no	no	moderate	no	no	no	83.3333	100	16.6667	moderate
76	4	Interm	No	27.3797	yes	5	No	no	no	yes	moderate	no	yes	no	50	58.3333	8.33333	moderate
75	84	high	Yes	27.2817	No	6	No	yes	no	yes	light	no	no	no	66.6667	41.6667	-25	moderate
79	23	high	Yes		No	2	No	no	no	no	light	no	no	no	83.3333	83.3333	0	moderate
76	17	high	No	30.6148	yes	0	No	no	no	no	light	yes	yes	no	83.3333	83.3333	0	moderate
77	62	high	No	27.6361	yes	2	No	no	no	no	light	no	no	no	83.3333	50	-33.3333	light
76	73	Interm	No	23.0546	yes	1	yes	no	no	yes	light	yes	yes	no	66.6667	66.6667	0	high
76	70	high	No	23.5102	yes	2	No	no	no	no	light	no	no	no	100	100	0	light
82	8	high	Yes	23.5666	yes	4	No	missing	no	no	high	yes	yes	yes	66.6667	33.3333	-33.3333	high
84	50	high	Yes	25.9095	yes	2	No	missing	no	yes	moderate	no	no	no	75	33.3333	-41.6667	moderate
77	6	Interm	Yes	20.5191	yes	2	No	missing	no	no	moderate	yes	no	no	0	83.3333	83.3333	moderate
77	10	high	Yes	24.4473	yes	2	yes	missing	no	no	moderate	no	no	no	66.6667	50	-16.6667	moderate
80	36	high	No	27.5482	yes	4	yes	no	no	yes	moderate	no	no	no	58.3333	75	16.6667	high
77	22	Interm	Yes	29.7619	No	0	No	no	no	no	missing	no	no	no	83.3333	83.3333	0	missing
76	7	high	No	28.7347	yes	1	yes	missing	no	no	light	no	no	no	41.6667	58.3333	16.6667	moderate
82	6	Interm	No	21.875	No	0	No	no	no	no	moderate	no	no	no	100	100	0	moderate
80	65	Interm	No	28.3737	yes	2	No	missing	no	yes	light	no	no	no	83.3333	83.3333	0	moderate
88	8	high	Yes	19.8177	yes	0	yes	yes	yes	no	missing	no	yes	no	58.3333	33.3333	-25	light
76	14	Interm	No	33.4622	No	2	No	no	no	yes	missing	no	no	no	66.6667	83.3333	16.6667	moderate
78	20	Interm	Yes	26.1962	yes	1	No	no	no	no	missing	no	no	no	83.3333	66.6667	-16.6667	moderate
79	23	Interm	Yes	23.7387	No	2	No	no	no	yes	moderate	no	no	no	41.6667	66.6667	25	moderate
82	33	Interm	No	28.3937	yes	3	yes	no	no	no	moderate	yes	yes	yes	58.3333	75	16.6667	light
81	6	high	No	28.3737	yes	3	yes	no	no	yes	light	no	yes	yes	75	83.3333	8.33333	light
76	6	low	No	31.8878	No	5	No	missing	no	yes	moderate	no	no	no	66.6667	100	33.3333	moderate
76	16	high	No	27.6095	yes	6	No	no	no	yes	moderate	no	yes	no	83.3333	66.6667	-16.6667	light
85	39	high	No	27.7344	yes	3	No	no	no	no	light	no	yes	no	66.6667	100	33.3333	light
75	10	high	No	24.2215	yes	6	No	no	no	yes	light	no	yes	no	100	66.6667	-33.3333	light
77	30	high	No	30.9304	yes	4	No	no	no	yes	light	no	yes	no	50	66.6667	16.6667	light
79	30	Interm	No	22.9481	No	4	No	no	no	yes	missing	no	yes	yes	75	66.6667	-8.33333	moderate
78	32	Interm	No	28.6927	No	0	No	no	no	no	moderate	no	yes	no	50	75	25	moderate
78	19	Interm	No	29.4118	No	5	No	no	no	yes	high	yes	yes	no	91.6667	75	-16.6667	light
78	6	high	No	27.0842	yes	4	No	no	no	yes	high	no	yes	no	75	83.3333	8.33333	light
78	20	Interm	No	33.2031	No	4	yes	missing	no	yes	moderate	no	yes	yes	66.6667	66.6667	0	light
77	40	Interm	No	30.7958	No	6	No	yes	no	yes	high	yes	yes	no	50	100	50	moderate
77	38	Interm	No	23.1834	yes	0	No	no	no	yes	light	no	yes	no	83.3333	83.3333	0	light
82	39	Interm	No	29.0548	No	6	No	no	no	yes	light	no	no	no	58.3333	50	-8.33333	light
82	14	Interm	No	29.7458	No	6	No	no	no	yes	moderate	no	no	no	66.6667	50	-16.6667	moderate
76	61	high	Yes	30.0838	No	6	No	no	no	yes	light	no	yes	no	83.3333	66.6667	-16.6667	light
75	22	high	No	25.9259	yes	5	No	missing	no	yes	moderate	yes	yes	yes	50	50	0	moderate
77	35	Interm	No	42.9066	No	6	No	no	no	yes	moderate	yes	yes	no	50	66.6667	16.6667	light
76	147	Interm	Yes	39.6694	yes	6	No	yes	no	yes	high	yes	yes	no	0	66.6667	66.6667	moderate

## Sheet: Fig 2A and 2B datas
	T0	T2	Δ
Global Health	73.3	71.5	-1.8
Physical functioning	89.8	86	-3.8
Role functioning	94	85	-9
Emotional functioning	86.5	87.6	1.1
Cognitive functioning	88	87.4	-0.6
Social functioning	93.3	88.4	-4.9
Fatigue	14.5	19.1	4.6
Nausea / Vomiting	0	1.35	1.35
Pain	14.8	15.3	0.5
Dyspnoea	13.6	17.2	3.6
Insomnia	17.8	20	2.2
Appetite loss	2.1	4.7	2.6
Constipation	11.2	11.2	0
Diarrhoea	6.8	13.5	6.7
Financial difficulties	2	2	0
	T0	T2
Fatigue	14.5	19.1
Nausea / Vomiting	0	1.35
Pain	14.8	15.3
Dyspnoea	13.6	17.2
Insomnia	17.8	20
Appetite loss	2.1	4.7
Constipation	11.2	11.2
Diarrhoea	6.8	13.5
Financial difficulties	2	2
